# Supplementary material for: Efficient production of anthocyanins in Saccharomyces cerevisiae by introducing anthocyanin transporter and knocking out endogenous degrading enzymes
Source: Front Bioeng Biotechnol. 2022 Aug 19;10:899182. doi: 10.3389/fbioe.2022.899182 (PMC9437251; doi:10.3389/fbioe.2022.899182)
Supplement: Supplementary file 2 [file DataSheet2.xlsx]

## Sheet: Sheet1
Gene	sequence (5’-3’)
FaDFR	ATGGGTTCTGAGTCTGAGAGTGTTTGCGTCACCGGAGCTTCTGGATTCGTCGGAAGTTGGCTTGTCATGAGGCTTTTGGAGAGAGGATACACTGTTAGAGCTACCGTTAGAGATCCAACCAACGCCAAGAAGGTCAAGCATCTTCTTGACCTTCCTAAGGCCGCTACCCACCTTACCTTGTGGAAAGCTGACTTGGCCGATGAGGGTTCTTTCGATGAGGCCATCAAGGGTTGCTCTGGAGTCTTCCACGTCGCCACCCCTATGGACTTCGAGTCTAAGGACCCAGAGAACGAGGTCATCAAGCCTACTATTAACGGAGTCCTTGACATCATGAAGGCTTGTCTTAAGGCCAAGACCGTTAGAAGACTTGTCTTTACCGCTAGTGCCGGTTCTGTCAAT…
DaANS	ATGGTTACCTCTACCGATACCAGAGTCGAGACCTTGGCTAAGAGTGGTATCCAGCAGATCCCAAAGGAGTACATTAGACCTCAGCACGAGAGAACCACCATCACCGATGTCTTTCACCAAGAACCTAATCAGCAGTGTCCTCAAGTTCCAACCATCGACTTGAACGACATCAACAGTACCGATCCTAAGACTAGAGATAAGTGTAGAGACGAGATCGTTAAAGCCGCTACTGAGTGGGGTGTCATGCACTTGGTCAACCACGGTATCTCTGACGACTTGATCAATAGAGTCAAAGCTGCTGGTGAGGGTTTCTTCGACCAGCCAGTTGAGGAAAAGGAAAAGTACTGCAATGACATCGGATCTGGTAAGATTCAAGGTTACGGTTCTAAGTTGGCCAAT…
DpANS	ATGGTTATTCAAGCTACCACTAGAGTCGAGTCTCTTAGTACCAGTGGTATTAGACAGATCCCAAAGGAGTACATTAGACCACAAGAGGAGTTGAGGTCTATCACCAACATCTTCGACGAGGAGACCAACAAGCAGAAACCTCAAGTCCCAACCGTTGACTTGACCGACATCGAATCTGACGACCCAGAGAAAAGGCACAAGTGCCTTGAGGAGTTGAAGAAGGCCGCCATGGAGTGGGGTGTCATGCATGTCGTCAACCACGGAATCTCTGGAGACTTGATCGGTAGGGTCAAAGCCGCTGGTGAGGGTTTTTTCGGTCTTCCAGTTGAGGAGAAGGAGAAGTACGGTAACGACCCAGATGGTGGAAGAATTCAAGGTTACGGATCTAAGCTTGCCAAT…
GhANS0	ATGGTGATTCAAGCAACCACAAGAGTCGAAAGCTTATCAACGAGCGGCATCCGCCAGATCCCCAAAGAATACATCCGCCCACAAGAAGAACTAAGAAGCATCACAAACATCTTCGACGAAGAAACAAACAAACAAAAACCACAAGTCCCCACCGTTGATCTAACGGACATCGAATCCGACGACCCGGAAAAAAGACACAAGTGTTTGGAAGAGCTTAAGAAAGCGGCCATGGAGTGGGGTGTTATGCATGTCGTGAACCATGGGATCTCCGGCGACTTGATTGGCCGTGTTAAGGCCGCCGGCGAGGGGTTTTTTGGGCTGCCGGTGGAGGAGAAGGAGAAGTATGGGAATGATCCAGACGGAGGGAGGATTCAAGGGTATGGAAGTAAATTGGCTAAT…
LrANS	ATGGTTTCTGCTGTCGTCCCAACCCCAAGTAGAGTCGAGTCTCTTGCCAAGAGTGGAATCCAAGCTATCCCAAAGGAGTATGTCAGACCTCAAGAGGAGTTGAACGGTATGGGTAACATCTTCGAGGAAGAGAAGAAAGGAGGTCCACAAGTTCCTACCATCGATCTTAAACAAATTGATTCTGAAGATAACGAAATTAGAGAAAGGTGCCACCAAGAACTTAAGAAGGCTGCTATGGAGTGGGGTGTCATGCATCTTGTCAACCACGGTATTAGTGACGAGCTTATCGGTAGGGTCAAAGTCGCCGGAGGTACCTTCTTCGACTTGCCAGTTGAGGAGAAGGAGAAGTACGCCAATGACCAGACCTCTGGAAATGTCCAAGGTTATGGATCTAAGTTG…
MdANS	ATGGTCTCTTCTGACTCTGTCAACAGTAGGGTCGAGACCTTGGCCGGTTCTGGTATCAGTACCATCCCAAAAGAGTACATCAGACCAAAAGATGAACTTGTCAACATTGGTGATATTTTCGAGCAAGAAAAGAACAACGAAGGTCCACAAGTTCCTACCATCGACTTGAAAGAAATCGAGTCTGATAACGAGAAAGTTAGAGCCAAGTGTAGAGAGAAGTTGAAGAAGGCCGCCGTTGACTGGGGTGTTATGCACTTGGTCAACCATGGTATCTCTGACGAGCTTATGGATAAGGTTAGAAAAGCCGGAAAGGCCTTCTTCGACTTGCCAATCGAGCAGAAGGAGAAGTACGCCAACGACCAAGCCTCTGGAAAGATCCAAGGTTACGGATCTAAGTTG…
TsANS	ATGGCCACCGAGGTTAGGCCATTGCCACCATCTAGAGTCGAGAGTTTGGCCGGTTCTGGACTTTCTACCATCCCTAAGGAGTACATTAGGCCAGAATCTGAGAGGGAGTATCTTGGTGATGCCATCGAGGTCGTCACCAAAAGTAAGGACGGAAGTCCAGAAGTCCCAATCGTCGACTTGCTTGACTTCGACAGTCCAGATGAGGAGTTGTGCAAACTTTGCGTCGTCGCCTTGAAAGAGGCCGCCGAAGACTGGGGTGTCATGCACATTTTGAATCATGGTATCCCTCTTGAGTTGATCGATAGACTTAGGGAGGTCGGTAAGGGATTCTTCGACCTTCCTATCGAGATCAAGGAGGAATACGCCAACGACCAAGAATCTGGATCTATCCAAGGTTAC…
VvANS	ATGGTTACCTCTGTTGCTCCAAGGGTCGAGTCTCTTAGTTCTAGTGGTATCCAAAGTATCCCAAAAGAATATATTAGACCACAAGAGGAGCTTACCTCTATCGGTAACGTTTTCGAGGAGGAGAAGAAAGACGAGGGTCCTCAAGTTCCTACCATCGACCTTAAGGACATCGAGTCTGAGGACGAAGTCGTTAGAGAAAGGTGTAGAGAAGAGCTTAAGAAGGCTGCCATGGAGTGGGGTGTTATGCACCTTGTCAACCACGGAATCTCTGACGACTTGATCAATAGGGTCAAGGTCGCCGGTGAGACCTTCTTCAATTTGCCTATGGAGGAAAAGGAGAAGTACGCCAACGACCAAGCCTCTGGTAAAATCGCCGGTTACGGTTCTAAGTTGGCCAAC…
BoANS	ATGGTTGCTGTTGAGAGAGTCGAGTCTCTTGCCAAGTCTGGTATCAACAGTATCCCTAAGGAATATATTAGACCAAAAGAAGAACTTGAATCTATCAACGACGTCTTCCAAGAGGAGAAGAAAGAGGACGGTCCTCAAGTTCCAACCATCGACTTGCAAGATATCGAATCTGAGGACGAGACCATTAGAGAGAAATGCATTGAGGAGTTGAAAAAGGCCGCCATGGATTGGGGTGTCATGCACCTTATCAACCACGGAGTCCCAGTTGAGTTGATGGAGAGAGTCAAGAAATCTGGTGAAGAGTTTTTTGGTCTTCCAGTCGAAGAGAAGGAGAAGTACGCCAATGACCAAGCTAAGGGTAAGATCCAAGGTTACGGAAGTAAGTTGGCCAACAATGCC…
CsANS	ATGGTTACCCCTACCGCTAGAAGGGTTGAGAGTTTGGCCAGAAGTGGTATCCAAGCTATTCCTAAGGAGTACGTTAGACCAAAGGAGGAGTTGATGTCTATCGGTAACATTTTCGAGGAGGAGGAGAAGGACGAGGGTCCACAAGTTCCAACCATCGACTTGAAGGAGATCGACAGTGAGGACAGAGTCGAAAGGGAGAAGTGTAGAGAGGAGCTTAAGAAAGCCGCCATGGACTGGGGTGTCATGCATTTGGTCAACCACGGTATCTCTGACGACCTTACTGAGAGAGTCAAAAGGGCCGGACAAGCTTTCTTTGACCAGCCAGTCGAGGAGAAAGAGAAGTACGCCAACGAGCAAGCTAGTGGAAAGATCCAAGGTTACGGAAGTAAGCTTGCCAAC…
GmANS	ATGGGTACCGTCGCCCCTAAAAAGAAGTCTCTTGCCTCTAGTGGTATCAAGTGCATCCCAAAGGAGTACGTTAGGCCAGAAAAGGAGTTGAAATCTATCGGAAATGTCTTCGAAGAAGAGAAGAAGGAGGGACCAGAAGTCCCAACCATCGACTTGAGGGAGATCGATAGTGAAGACGAAGTCGTTAGAGGAAAGTGTAGACAGAAGTTGAAGAAAGCCGCCGAAGAGTGGGGAGTCATGAATCTTGTTAACCATGGTATCCAAGATGAATTGATTGAGAGAGTCAAGAAGGCCGGTGAGGAGTTCTTCGGTCTTGCCGTCGAGGAAAAGGAAAAGTACGCCAACGATCAAGAAAGTGGTAAAATCCAAGGTTACGGTAGTAAGTTGGCTAACAACGCC…
MiANS	ATGGTTGCTGTTGAAAGGGTCGAGTCTTTGGCCGAGTCTGGTATTAAGTCTATTCCAAAAGAATATATTAGACCAAAGGAAGAATTGGAATCTATTAATGACGTTTTCCAAGAAGAGAAGAAGGAGGACGGTCCACAAGTCCCAACCATTGACCTTCAGAACATCGAGTCTGAGGATGAGGAAACTAGAGAAAAGTGCGTCGAGGAGTTGAAGAAGGCTGCCCTTGACTGGGGAGTCATGCACCTTATCAACCACGGTATCCCAGTCGACTTGATGGAAAGAGTCAAGAAGAGTGGACAAGAATTCTTCGGTTTGCCAGTCGAGGAGAAAGAGAAGTACGCCAACGATCAAGCTTCTGGTAAGATCCAAGGTTACGGTTCTAAGTTGGCCAACAACGCC…
PhANS0	ATGGTGAATGCAGTAGTTACAACTCCTTCAAGAGTTGAAAGCTTGGCTAAAAGTGGAATCCAGGCCATCCCTAAGGAGTATGTGAGGCCACAAGAAGAGTTGAATGGAATCGGAAACATCTTCGAGGAAGAGAAGAAAGATGAAGGGCCTCAAGTACCAACAATTGATTTGAAAGAAATTGACTCCGAGGACAAGGAGATTCGCGAGAAATGCCACCAGGAGTTGAAGAAAGCAGCCATGGAATGGGGTGTCATGCACCTTGTGAATCATGGCATATCCGATGAGCTAATCAATCGTGTCAAGGTTGCTGGAGAGACCTTCTTTGATCAACCTGTTGAAGAAAAGGAGAAGTATGCTAATGACCAAGCCAATGGCAATGTCCAAGGCTACGGCAGCAAG…
At3GT	ATGACCAAACCATCTGATCCTACTAGAGACTCTCACGTTGCTGTTTTGGCCTTCCCATTCGGTACTCATGCCGCCCCTTTGTTGACCGTCACCAGAAGATTGGCTTCTGCCTCTCCTTCTACTGTCTTCTCTTTCTTCAATACCGCTCAATCTAATTCTTCTCTTTTTTCTTCTGGTGATGAGGCCGACAGACCAGCTAATATTAGAGTCTACGACATTGCCGACGGAGTTCCAGAAGGTTACGTCTTCAGTGGTAGGCCACAAGAAGCTATCGAGTTGTTCTTGCAAGCTGCTCCAGAAAACTTTAGAAGAGAGATCGCCAAGGCTGAAACCGAAGTCGGAACTGAAGTCAAGTGCTTGATGACCGACGCTTTTTTCTGGTTCGCTGCCGACATGGCT…
At3GT0	ATGACCAAACCCTCCGACCCAACCAGAGACTCCCACGTGGCAGTTCTCGCTTTTCCTTTCGGCACTCATGCAGCTCCTCTCCTCACCGTCACGCGCCGCCTCGCCTCCGCCTCTCCTTCCACCGTCTTCTCTTTCTTCAACACCGCACAATCCAACTCTTCGTTATTTTCCTCCGGTGACGAAGCAGATCGTCCGGCGAACATCAGAGTATACGATATTGCCGACGGTGTTCCGGAGGGATACGTGTTTAGCGGGAGACCACAGGAGGCGATCGAGCTGTTTCTTCAAGCTGCGCCGGAGAATTTCCGGAGAGAAATCGCGAAGGCGGAGACGGAGGTTGGTACGGAAGTGAAATGTTTGATGACTGATGCGTTCTTCTGGTTCGCGGCTGATATGGCG…
Dc3GT	ATGTCTGCTAACTCCAACTACATGAACAAGTCTAGATTGCATGTTGCTGTTTTCCCATTCCCATTCGGTACTCATGCTACCCCATTGTTCAATATTACCCAAAAGTTGGCTTCTTTTATGCCTGATGTTGTTTTTAGTTTCTTTAACATCCCACAATCTAACGCTAAAATTTCTTCTGATTTTAAGAACGATACTATTAACATGTACGATGTTTGGGATGGTGTTCCAGAAGGTTACGTTTTCAAGGGTAAACCACAAGAAGATATTGAATTGTTCATGTTAGCCGCTCCACCAACTTTGACCGAAGCTTTGGCTAAAGCTGAAGTCGAAACCGGTACCAAGGTTTCATGTATTTTAGGAGATGCCTTCTTATGGTTCTTAGAAGAATTAGCTCAACAA…
Fa3GT	ATGGCTTCTAATCAAGCTGGTGGTCATGTTGCTGTTTTAGCTTTCCCATTCTCTACTCATGCTGCTCCATTGTTGAATATTGTTTGTAGATTAGCTGCTGCTGCTCCATCTACTTTGTTTTCTTTCTTTAACACTAAACAATCTAACTCCTCTATTTTGGCTTCTGACACTTCAGTTTTAAGATACACTAACGTTTGTGTCTGTGAAGTTGCTGACGGTGTTCCAGAAGGTTACGTCTTTGTTGGCAAGCCACAAGAAGATATTGAATTGTTCATGAAAGCTGCTCCAGATAATTTCAGAAAGTGTTTGGAAGCCTCCGTTGCTGAATCTGGTCGTGAAGTTTCTTGTCTAGTCACTGATGCATTTTTCTGGTTTGGTGCTCATATGGCTGATGATATG…
AtTT12	ATGTCTTCTACTGAAACCTATGAACCATTGTTGACTAGATTACATTCTGATTCTCAAATTACTGAAAGATCTTCTCCAGAAATTGAAGAATTCTTAAGAAGAAGAGGTTCTACCGTTACTCCAAGATGGTGGTTGAAATTGGCTGTTTGGGAATCTAAATTGTTGTGGACTTTGTCTGGTGCTTCTATTGTCGTTTCTGTCTTGAATTACATGCTATCTTTCGTTACCGTTATGTTTACCGGTCACTTGGGTTCCTTGCAATTGGCTGGTGCCTCTATTGCTACTGTTGGTATTCAAGGTTTGGCTTACGGTATTATGTTAGGTATGGCTTCTGCCGTTCAAACTGTTTGTGGTCAGGCTTACGGTGCTAGACAATATTCTTCCATGGGTATTATTTGT…
AtGFS9	ATGTGGTTGTCTTTCTTGAGACCAAGAGACAGATTCTCTTTAGCTGAATTGAGATACTTGACTGATCAATTGAGAAAGATTCAAATTGTTAACGAAGCTAACAAGGATTTGGTTATTGAAGCTTTGAGATCCATCGCTGAAATTTTAACTTACGGTGACCAACATGACCCTTTGTTCTTTGAATTCTTTATGGAAAAGCAAGTTATGGGTGAATTCGTTAGAATTCTAAGAGTCTCAAAGACAGTTACTGTTTCTGTTCAATTGTTGCAAACTATGTCTATTATGATCCAAAACCTAAAATCCGAACAAGCTATCTACTACTTGTTCTCTAATGAATACGTCAACTACCTAATTACCTACACTTTCGATTTCCAACACGAAGAACTATTGTCTTACTAC…
MdGSTF6	ATGGTTGTTAAGGTTTACGGTCCAGTTATGGCTGCTTGTCCACAAAGAGTTATGGTTTGTTTGTTGGAAAAGGGTGTTAACTTCGAAATTGTTGATGTTGATTTGGAAGCTGGTGAACATAAGAGACCAGAATTCTTGACTAGACAACCATTCGGTCAAGTTCCAGTCGTTGAAGATGGCGATTTTAGATTGTTCGAATCTAGAGCTATTATTAGATATTATGCTGCTAAGTATGCTGGTAGAGGTCCTAACTTGTTGGGTACCACTTTGGAAGAAAAGGCTGTTGTTGATCAATGGTTGGAAGTTGAAGGTCATAATTTTAACGATTTGGTTTACACTTTGGTTTTGCAATTGTTGGTTTTGCCTAGAATGGGTCAAAGAGGAGATGCTGCTTTGATT…
VvLAR	ATGACTGTTTCTCCAGTCCCATCTCCAAAGGGTAGAGTTTTGATTGCTGGTGCTACCGGTTTTATCGGTCAATTCGTTGCTACTGCATCCTTAGACGCTCACAGACCAACTTACATTTTGGCTAGACCAGGTCCAAGATCACCTTCTAAGGCTAAGATTTTTAAGGCTTTGGAAGATAAGGGTGCTATCATTGTTTATGGTTTGATTAATGAACAAGAAGCTATGGAAAAGATTTTGAAGGAACACGAAATTGATATTGTTGTTTCTACTGTTGGTGGTGAATCTATTTTAGATCAAATTGCTTTGGTTAAGGCTATGAAGGCCGTTGGTACTATCAAGAGATTCTTGCCATCTGAATTTGGTCACGATGTTAATAGAGCTGACCCAGTCGAACCAGGT…
Gene	F-primer	R-primer
FaDFR	ATGGGTTCTGAGTCTGAGAGTGTTTG	TTATCCAGTAACCTCGACATGGACAAC
DaANS	ATGGTTACCTCTACCGATACCAGAGT	TTATTTTGGATCAACAGTATCATTGTTCTTTCTGAACA
DpANS	ATGGTTATTCAAGCTACCACTAGAGTCG	TTAGTTTTGCATGACCTCGTCC
GhANS0	ATGGTGATTCAAGCAACCACAAGAG	CTAGTTTTGCATCACTTCGTCTTTATTCTTCC
LrANS	ATGGTTTCTGCTGTCGTCCCA	TTATTTAGATTCTTCGGCGGCGATATCT
MdANS	ATGGTCTCTTCTGACTCTGTCAACAG	TTACTTTGGAAGAAGAGCTTCTTGAGATTTTCT
TsANS	ATGGCCACCGAGGTTAGGC	TTATTGTGGACTTGGAAAATCGACTTGG
VvANS	ATGGTTACCTCTGTTGCTCCAAGG	TTATTTACTCAAAAGGGCTTCTTGGGTCT
BoANS	ATGGTTGCTGTTGAGAGAGTCG	TTAAACTTCGTCCTTCTTCTCGGTGAC
CsANS	ATGGTTACCCCTACCGCTAGAAG	TTATTCCTCATCACTCAAAAGGGCATCT
GmANS	ATGGGTACCGTCGCCCCTAAAAAGAAG	TTAATTAGGCAAACCTTCTTGGTCC
MiANS	ATGGTTGCTGTTGAAAGGGTCG	TTAAGCTTTCTTCTCACTGACAAGCTCT
PhANS0	ATGGTGAATGCAGTAGTTACAACTCCT	CTATTTAGATTCTTCAGCAGCAACATCCTGA
At3GT	ATGACCAAACCATCTGATCCTACT	TTAGATAATATTAACAACAGCATCCAAC
At3GT0	ATGACCAAACCCTCCGACCC	TCAAATAATGTTTACAACTGCATCC
Dc3GT	ATGTCTGCTAACTCCAACTACATGA	TTAGTTAGAAGTAACGATCATATCGACCAA
Fa3GT	ATGGCTTCTAATCAAGCTGGTGGT	TTAGTTAGTAGTAGCCATTTCCAACAAAG
AtTT12	ATGTCTTCTACTGAAACCTATGAACCATTGT	TTAAACACCAGCGTTAGCCATTTCTTG
AtGFS9	ATGTGGTTGTCTTTCTTGAGACCAAGAG	TTATTGGTCTTCCAATTGGTTACGTTCCA
MdGSTF6	ATGGTTGTTAAGGTTTACGGTCCAGT	TTAGTAATCAGAAGCCAATTGCATC
VvLAR	ATGACTGTTTCTCCAGTCCCATCT	TTAAGCACAAGTAGCAGTAACTTGTCTC
